# Supplementary material for: High Incidence of Related Wolbachia across Unrelated Leaf-Mining Diptera
Source: Insects. 2021 Sep 3;12(9):788. doi: 10.3390/insects12090788 (PMC8465256; doi:10.3390/insects12090788)
Supplement: Supplementary file 1 [file insects-12-00788-s001.zip]

Archive with 1 entries (1 files):
- insects-1350454-supplementary.pdf
